# Supplementary material for: Enterohemorrhagic Escherichia coli O157 subclade 8b strains in Chiba Prefecture, Japan, produced larger amounts of Shiga toxin 2 than strains in subclade 8a and other clades
Source: PLoS One. 2018 Jan 30;13(1):e0191834. doi: 10.1371/journal.pone.0191834 (PMC5790261; doi:10.1371/journal.pone.0191834)
Supplement: S1 Table — (XLSX) [file pone.0191834.s006.xlsx]

## Sheet: S1 Table
	S1 Table. Differences between the O157 clade classifications of Manning et al. [8] and Hirai et al. [10].
	Lineage	Clades defined by Manning et al. [8]	Clades revised by Hirai et al. [10]
	I	1	1
		2	2
		3	3
		4/5	Des 4/5 a
	I/II	4/5	Anc 4/5 b
		6	6
		7	7
		8	8
		9	9
	II	9	Putative 10
		8	Putative 11
		7	12
		4/5	Putative 13
	a Descendant clade 4/5.
	b Ancestral clade 4/5.
