# Supplementary material for: Enterohemorrhagic Escherichia coli O157 subclade 8b strains in Chiba Prefecture, Japan, produced larger amounts of Shiga toxin 2 than strains in subclade 8a and other clades
Source: PLoS One. 2018 Jan 30;13(1):e0191834. doi: 10.1371/journal.pone.0191834 (PMC5790261; doi:10.1371/journal.pone.0191834)
Supplement: S2 Table — (XLSX) [file pone.0191834.s007.xlsx]

## Sheet: S2 Table
	S2 Table. Distribution of Stx2 subtypes and Stx2a phage subtypes among O157 strains analyzed by Ogura et al. [20].
	Clade a/ Subclade	Stx2 subtype		Stx2 phage integration site	Stx2a phage subtype	Number of strains
		Stx2a	Stx2c
	1	+	-	wrbA	α	4
	2	+	-	wrbA	α	11
	3	+	-	wrbA	β	12
		+	-	wrbA	γ	5
		+	-	wrbA	η	3
	4/ 5	+	+	argW, sbcB	γ	1
		-	+	sbcB	-	1
	6	+	+	argW, sbcB	δ	4
		-	+	sbcB	-	2
	7	+	+	argW, sbcB	ε	6
		+	-	argW	β	2
		-	+	sbcB	-	56
	Sub 8a b	+	+	argW, sbcB	γ	4
		+	-	argW	γ	2
	Sub 8b c	+	-	argW	δ	6
	a Clade classification defined by Manning et al. [8].
	b Subclade 8a.
	c Subclade 8b.
