# Supplementary material for: Enterohemorrhagic Escherichia coli O157 subclade 8b strains in Chiba Prefecture, Japan, produced larger amounts of Shiga toxin 2 than strains in subclade 8a and other clades
Source: PLoS One. 2018 Jan 30;13(1):e0191834. doi: 10.1371/journal.pone.0191834 (PMC5790261; doi:10.1371/journal.pone.0191834)
Supplement: S3 Table — (XLSX) [file pone.0191834.s008.xlsx]

## Sheet: S3 Table
	S3 Table. Analysis of SNPs at 32 loci used by Griffing et al. [28] for 6 clade 8 strains.
	SNP ID	SNP Location	O157 clade 8 strains
			CEC08152	CEC08139	CEC08090	CEC08114	CEC08141	CEC11104
	ECs0655	731710	G	G	G	G	G	G
	ECS0333_70	351109	C	C	C	C	C	C
	ECs5290_1266	5419933	A	A	A	A	A	A
	ECs1360	1418991	C	C	C	C	C	C
	ECs5206	5307228	T	T	T	T	T	T
	ECs1414	1460599	T	T	T	T	T	T
	ECs4293	4302784	A	A	A	A	A	A
	B3193	3193051	C	C	C	C	C	C
	ECs5052 a	5141169	A	A	A	G	G	G
	ECS2440_1200 a	2416801	C	C	C	T	T	T
	ECs2538 a	2512684	T	T	T	C	C	C
	ECs0418 a	445669	A	A	A	G	G	G
	ECs3540 a	3529080	C	C	C	T	T	T
	ECS0580_776 a	639975	C	C	C	T	T	T
	ECS2006_725 a	1984857	G	G	G	A	A	A
	ECs0721	797116	C	C	C	C	C	C
	ECs4387	4396804	T	T	T	T	T	T
	B3133	3133563	G	G	G	G	G	G
	ECS3567_101	3557744	G	G	G	G	G	G
	ECs4696_1167	4732878	A	A	A	A	A	A
	ECs3942 3944571	3944571	A	A	A	A	A	A
	ECs2915	2864758	C	C	C	C	C	C
	ECS2521_1047	2497693	G	G	G	G	G	G
	ECS2082_443	2074660	C	C	C	C	C	C
	ECs0742	825854	G	G	G	G	G	G
	ECS2598_1601	2575641	G	G	G	G	G	G
	ECs5095	5187848	T	T	T	T	T	T
	ECs5095_115	5188273	C	C	C	C	C	C
	ECs3957	3961601	T	T	T	T	T	T
	ECS0975_1973	1066286	C	C	C	C	C	C
	ECS3141_226	3096645	G	G	G	G	G	G
	ECS3788_164	3800637	G	G	G	G	G	G
	Accession Number b		DRA005913	DRA003729	DRA005913	DRA005913	DRA003729	DRA004581
	a The seven SNPs used for classfication of clade 8 strains into subclades 8a and 8b in this study.
	b WGS data was deposited in DDBJ (Bio Project No. PRJDB4016).
