# Supplementary material for: Enterohemorrhagic Escherichia coli O157 subclade 8b strains in Chiba Prefecture, Japan, produced larger amounts of Shiga toxin 2 than strains in subclade 8a and other clades
Source: PLoS One. 2018 Jan 30;13(1):e0191834. doi: 10.1371/journal.pone.0191834 (PMC5790261; doi:10.1371/journal.pone.0191834)
Supplement: S4 Table — (XLSX) [file pone.0191834.s009.xlsx]

## Sheet: S4 Table
	S4 Table. Primers used for ARMS-PCR in this study.
	Locus	SNP position	Nucleotide for subclade 8a	Nucleotide for subclade 8b	Forward primer			Reverse primer		Amplicon size	Annealing temperature	Cycles
					Designation	Sequence		Designation	Sequence
	ECs5052	5141169	A	G	5052-F	ACAGTGTAGGTGCGGTTACT		5052A-R	ACGCGGCTTGTTGTAATCTT	355 bp	63 °C	33
								5052G-R	ACGCGGCTTGTTGTAATCTC
	ECs2440	2416801	C	T	2440C-F	GTTTAGCGCCAGTAACACCC		2440-R	ACGCATTTCGATGATAAAGT	114 bp	55 °C	33
					2440T-F	GTTTAGCGCCAGTAACACCT
	ECs2538	2512684	C	C	2538-F	ATGTTTGGCTATCGACGTAT		2538T-R	CTGGCGCGAGAACCATGA	368 bp	55 °C	35
								2538C-R	CTGGCGCGAGAACCATGG
	ECs3540	3529080	C	T	3540-F	GCTCTCAGCCCTTATATCAC		3540C-R	TACGCCAAGCGATAGCCAG	191 bp	55 °C	35
								3540T-R	TACGCCAAGCGATAGCCAA
	ECs0580	639975	C	T	0580-F	CTCAACGTGATGATGTTCTC		0580C-R	AGACGCACCGCTTCGGCTG	383 bp	57 °C	33
								0580T-R	AGACGCACCGCTTCGGCTA
	ECs2006	1984857	G	A	2006-F	CGCGAAACTACCTTTACCTA		2006G-R	ATGTGGATGAGTCCATCAGC	185 bp	55 °C	35
								2006A-R	ATGTGGATGAGTCCATCAGT
