# Supplementary material for: Enterohemorrhagic Escherichia coli O157 subclade 8b strains in Chiba Prefecture, Japan, produced larger amounts of Shiga toxin 2 than strains in subclade 8a and other clades
Source: PLoS One. 2018 Jan 30;13(1):e0191834. doi: 10.1371/journal.pone.0191834 (PMC5790261; doi:10.1371/journal.pone.0191834)
Supplement: S5 Table — (XLSX) [file pone.0191834.s010.xlsx]

## Sheet: S5 Table
	S5 Table. Primers used for Sanger DNA sequencing in this study.
	Locus	SNP position	Nucleotide for Subclade 8a	Nucleotide for Subclade 8b	Forward primer			Reverse primer
					Designation	Sequence		Designation	Sequence
	ECs0418	445669	A	G	0418-F	ATATTGCCATGCCGGACGAA		0418-R	CGTAAAGCCCGAATCGCATC
