# Supplementary material for: Enterohemorrhagic Escherichia coli O157 subclade 8b strains in Chiba Prefecture, Japan, produced larger amounts of Shiga toxin 2 than strains in subclade 8a and other clades
Source: PLoS One. 2018 Jan 30;13(1):e0191834. doi: 10.1371/journal.pone.0191834 (PMC5790261; doi:10.1371/journal.pone.0191834)
Supplement: S6 Table — (XLSX) [file pone.0191834.s011.xlsx]

## Sheet: S6 Table
	S6 Table. Distribution of subclades and clades of O157 strains isolated from patients with each symptom.
	Clade	Lineage	Total	Number (percent) of subclade and clade strains that caused each symptom
				Abdominal pain		Watery diarrhea		Bloody diarrhea		Vomiting		Fever		Hemolytic anemia		Acute renal failure		HUS		Convulsion		Coma		Encephalopathy
	2	I	137	102	(74.5)	92	(67.2)	72	(52.6)	12	(8.8)	29	(21.2)	1	(0.7)	3	(2.2)	0	(0.0)	0	(0.0)	0	(0.0)	0	(0.0)
	3	I	158	125	(79.1)	116	(73.4)	89	(56.3)	22	(13.9)	27	(17.1)	0	(0.0)	1	(0.6)	1	(0.6)	1	(0.6)	0	(0.0)	1	(0.6)
	7	I/II	111	71	(64.0)	63	(56.8)	45	(40.5)	10	(9.0)	13	(11.7)	3	(2.7)	3	(2.7)	4	(3.6)	0	(0.0)	0	(0.0)	0	(0.0)
	Sub 8a a	I/II	53	42	(79.2)	40	(75.5)	36	(67.9)	11	(20.8)	9	(17.0)	2	(3.8)	1	(1.9)	5	(9.4)	0	(0.0)	0	(0.0)	0	(0.0)
	Sub 8b b	I/II	25	21	(84.0)	19	(76.0)	16	(64.4)	3	(12.0)	5	(20.0)	1	(4.0)	1	(4.0)	1	(4.0)	0	(0.0)	0	(0.0)	0	(0.0)
	12	II	58	20	(34.5)	27	(46.6)	17	(29.3)	3	(5.2)	15	(25.9)	0	(0.0)	0	(0.0)	1	(1.7)	1	(1.7)	0	(0.0)	0	(0.0)
	a Subclade 8a.
	b Subclade 8b.
