# Supplementary material for: Enterohemorrhagic Escherichia coli O157 subclade 8b strains in Chiba Prefecture, Japan, produced larger amounts of Shiga toxin 2 than strains in subclade 8a and other clades
Source: PLoS One. 2018 Jan 30;13(1):e0191834. doi: 10.1371/journal.pone.0191834 (PMC5790261; doi:10.1371/journal.pone.0191834)
Supplement: S8 Table — (XLSX) [file pone.0191834.s013.xlsx]

## Sheet: S8 Table
	S8 Table. O157 strains in clade 8 that were analyzed in this study and their data summary.
	Strain	Year	Subclade a	Stx1 b	Stx2 subtype		Stx2a phage subtype	Stx2 phage integration site	Stx2 titer (log2) c		Stx2 fold induction	SNP ID (SNP location)								Number of repeats for each locus in MLVA										Code for each locus in IS-printing
					Stx2a	Stx2c			MMC +	MMC -		ECs5052	ECs2440	ECs2538	ECs0418	ECs3540	ECs0580	ECs2006		O157-3	O157-9	O157-10	O157-17	O157-19	O157-25	O157-34	O157-36	O157-37		1-01	1-02	1-03	1-04	1-05	1-06	1-07	1-08	1-09	1-10	1-11	1-12	1-13	1-14	1-15	1-16	2-01	2-02	2-03	2-04
												(5141169)	(2416801)	(2512684)	(445669)	(3529080)	(639975)	(1984857)
	CEC14001	2014	8a	-	+	+	γ	argW, sbcB	12	8	16	A	C	T	A	C	C	G		15	9	19	4	7	5	9	6	7		1	1	0	0	0	0	1	0	1	0	0	1	1	0	1	1	0	1	1	1
	CEC14004	2014	8a	-	+	-	γ	argW	15	6	512	A	C	T	A	C	C	G		11	12	17	4	7	5	9	9	6		1	1	0	0	0	0	1	0	1	0	0	1	1	0	1	1	0	1	0	1
	CEC14059	2014	8a	-	+	-	γ	argW	10	7	8	A	C	T	A	C	C	G		11	11	17	4	7	5	9	9	6		1	1	0	0	0	0	1	0	1	0	0	1	1	0	1	1	0	1	0	1
	CEC14060	2014	8a	-	+	-	γ	argW	12	7	32	A	C	T	A	C	C	G		11	12	17	4	7	5	9	9	6		1	1	0	0	0	0	1	0	1	0	0	1	1	0	1	1	0	1	0	1
	CEC14064	2014	8a	-	+	-	γ	argW	12	7	32	A	C	T	A	C	C	G		11	12	19	4	7	5	9	9	10		1	1	0	0	0	0	1	0	1	0	0	1	1	0	1	1	0	1	0	1
	CEC14069	2014	8a	-	+	+	γ	argW, sbcB	14	5	512	A	C	T	A	C	C	G		16	14	5	3	7	5	9	6	7		1	1	0	0	0	0	1	0	1	0	0	1	1	0	1	1	0	1	1	1
	CEC14070	2014	8a	-	+	+	γ	argW, sbcB	11	5	64	A	C	T	A	C	C	G		16	14	5	3	7	5	9	6	9		1	1	0	0	0	0	1	0	1	0	0	1	1	0	1	1	0	1	1	1
	CEC14071	2014	8a	-	+	-	γ	argW	14	5	512	A	C	T	A	C	C	G		11	12	18	4	7	5	9	9	6		1	1	0	0	0	0	1	0	1	0	0	1	1	0	1	1	0	1	0	1
	CEC14076	2014	8a	-	+	-	γ	argW	13	5	256	A	C	T	A	C	C	G		11	12	17	4	7	5	9	9	6		1	1	0	0	0	0	1	0	1	0	0	1	1	0	1	1	0	1	0	1
	CEC13007	2013	8a	-	+	+	γ	argW, sbcB	12	7	32	A	C	T	A	C	C	G		15	9	47	4	7	4	9	11	8		1	1	0	0	0	0	1	0	1	0	0	1	1	0	1	0	0	1	1	1
	CEC13008	2013	8a	-	+	+	γ	argW, sbcB	15	6	512	A	C	T	A	C	C	G		18	7	34	4	5	5	9	8	9		1	1	0	0	0	0	1	0	1	0	0	1	1	0	1	1	0	1	1	1
	CEC13012	2013	8a	-	+	-	γ	argW	10	7	8	A	C	T	A	C	C	G		18	15	8	3	7	5	9	6	7		1	1	0	0	0	0	1	0	1	0	0	0	1	0	1	1	0	1	1	1
	CEC13013	2013	8a	-	+	-	γ	argW	10	6	16	A	C	T	A	C	C	G		18	15	8	4	7	5	9	6	7		1	1	0	0	0	0	1	0	1	0	0	0	1	0	1	1	0	1	1	1
	CEC13014	2013	8a	-	+	-	γ	argW	13	6	128	A	C	C	A	T	C	G		18	15	8	3	7	5	9	6	7		1	1	0	0	0	0	1	0	1	0	0	0	1	0	1	1	0	1	1	1
	CEC13015	2013	8a	-	+	-	γ	argW	-	-	0	A	C	T	A	C	C	G		18	15	8	3	7	5	9	6	7		1	1	0	0	0	0	1	0	1	0	0	0	1	0	1	1	0	1	1	1
	CEC13019	2013	8a	-	+	-	γ	argW	14	6	256	A	C	T	A	C	C	G		18	15	8	3	7	5	9	6	7		1	1	0	0	0	0	1	0	1	0	0	0	1	0	1	1	0	1	1	1
	CEC13023	2013	8a	-	+	+	γ	argW, sbcB	11	5	64	A	C	T	A	C	C	G		14	17	37	4	7	5	9	8	6		1	1	0	0	0	0	1	0	0	0	0	1	1	0	1	1	0	1	0	1
	CEC13045	2013	8a	-	+	+	γ	argW, sbcB	10	6	16	A	C	T	A	C	C	G		18	14	5	3	7	5	9	6	7		1	1	0	0	0	0	1	0	1	0	0	1	1	0	1	1	0	1	1	1
	CEC13058	2013	8a	-	+	+	γ	argW, sbcB	11	5	64	A	C	T	A	C	C	G		18	15	5	3	7	5	9	6	7		1	1	0	0	0	0	1	0	1	0	0	1	1	0	1	1	0	1	1	1
	CEC13066	2013	8a	-	+	+	γ	argW, sbcB	10	8	4	A	C	T	A	C	C	G		18	15	5	3	7	5	9	6	7		1	1	0	0	0	0	1	0	1	0	0	1	1	0	1	1	0	1	1	1
	CEC13104	2013	8a	-	+	+	γ	argW, sbcB	8	8	1	A	C	T	A	C	C	G		9	14	17	4	7	5	9	11	10		0	1	0	0	0	1	1	0	1	0	0	1	1	0	1	1	0	1	1	1
	CEC13113	2013	8a	-	+	+	γ	argW, sbcB	8	7	2	A	C	T	A	C	C	G		9	14	17	4	7	4	9	11	6		0	1	0	0	0	1	1	0	1	0	0	1	1	0	1	1	0	1	1	1
	CEC12063	2012	8a	-	+	+	γ	argW, sbcB	11	7	16	A	C	T	A	C	C	G		15	9	43	4	7	5	9	11	8		1	1	0	0	0	0	1	0	1	0	0	1	1	0	1	1	0	1	1	1
	CEC12066	2012	8a	-	+	+	γ	argW, sbcB	11	6	32	A	C	T	A	C	C	G		16	13	33	6	7	5	9	7	5		1	1	0	0	0	0	1	0	0	0	0	1	1	0	1	1	0	1	1	1
	CEC12070	2012	8a	-	+	+	γ	argW, sbcB	9	6	8	A	C	T	A	C	C	G		8	10	18	4	7	5	9	10	6		1	1	0	0	0	0	1	0	1	0	0	1	1	0	1	1	0	1	0	1
	CEC12087	2012	8a	-	+	+	γ	argW, sbcB	9	7	4	A	C	T	A	C	C	G		18	15	5	3	7	5	9	6	7		1	1	0	0	0	0	1	0	1	0	0	1	1	0	1	1	0	1	1	1
	CEC12090	2012	8a	-	+	+	γ	argW, sbcB	9	6	8	A	C	T	A	C	C	G		8	10	18	4	7	5	9	10	6		1	1	0	0	0	0	1	0	1	0	0	1	1	0	1	1	0	1	0	1
	CEC12103	2012	8a	-	+	-	γ	argW	12	5	128	A	C	T	A	C	C	G		11	11	17	4	7	5	9	9	6		1	1	0	0	0	0	1	0	1	0	0	1	1	0	1	1	0	1	0	1
	CEC12143	2012	8a	-	+	+	γ	argW, sbcB	14	6	256	A	C	T	A	C	C	G		8	10	18	4	7	5	9	10	6		1	1	0	0	0	0	1	0	1	0	0	1	1	0	1	1	0	1	0	1
	CEC11080	2011	8a	-	+	+	γ	argW, sbcB	11	6	32	A	C	T	A	C	C	G		6	7	23	4	7	4	9	8	8		1	1	0	0	0	0	1	0	1	0	0	1	1	0	1	0	0	1	1	1
	CEC11145	2011	8a	-	+	-	γ	argW	12	6	64	A	C	T	A	C	C	G		11	12	18	4	7	5	9	9	6		1	1	0	0	0	0	1	0	1	0	0	1	1	0	1	1	0	1	0	1
	CEC10004	2010	8a	-	+	+	γ	argW, sbcB	14	7	128	G	C	T	A	T	C	G		25	10	22	4	9	4	9	4	7		1	0	0	0	0	0	1	0	1	0	0	1	1	0	1	1	1	1	1	1
	CEC10043	2010	8a	-	+	+	γ	argW, sbcB	7	6	2	A	C	T	A	C	C	G		16	17	4	3	7	5	9	6	7		1	1	0	0	0	0	1	0	1	0	0	1	1	0	1	1	0	1	1	1
	CEC10073	2010	8a	-	+	+	γ	argW, sbcB	7	7	1	A	C	C	A	C	C	A		6	7	-	4	7	4	9	9	5		1	1	0	0	0	0	1	0	1	0	0	1	1	0	1	0	0	1	1	1
	CEC10097	2010	8a	-	+	-	γ	argW	10	8	4	A	C	T	A	C	C	G		11	18	45	4	7	5	10	8	6		0	1	0	0	0	0	1	0	1	0	0	1	1	0	1	1	0	1	1	1
	CEC10111	2010	8a	-	+	+	γ	argW, sbcB	9	5	16	A	C	T	A	C	C	G		6	7	38	4	7	4	9	9	5		1	1	0	0	0	0	1	0	1	0	0	1	1	0	1	0	0	1	1	1
	CEC09002	2009	8a	-	+	-	γ	argW	12	5	128	G	C	T	A	T	C	G		16	9	37	4	4	3	9	3	6		1	1	0	0	0	0	1	0	1	0	0	0	1	0	1	1	1	1	1	1
	CEC09061	2009	8a	-	+	-	γ	argW	10	6	16	A	C	T	A	C	C	A		18	9	35	4	7	5	9	7	8		1	1	0	0	0	0	1	0	1	0	0	1	1	0	1	1	0	1	1	1
	CEC09154	2009	8a	-	+	+	γ	argW, sbcB	10	6	16	G	C	T	A	C	C	G		25	10	22	4	9	4	9	4	7		1	0	0	0	0	0	1	0	1	0	0	1	1	0	1	1	1	1	1	1
	CEC08011	2008	8a	-	+	-	γ	argW	10	6	16	A	C	T	A	C	C	G		17	15	4	3	7	5	9	6	7		1	1	0	0	0	0	1	0	1	0	0	1	1	0	1	1	0	1	1	1
	CEC08012	2008	8a	-	+	-	γ	argW	9	8	2	A	C	T	A	C	C	G		17	15	4	3	7	5	9	6	7		1	1	0	0	0	0	1	0	1	0	0	1	1	0	1	1	0	1	1	1
	CEC08080	2008	8a	-	+	-	γ	argW	12	6	64	A	C	T	A	C	C	G		16	15	4	3	7	5	9	-	6		0	1	0	0	0	0	1	0	1	0	0	1	0	0	0	1	0	1	1	1
	CEC08090	2008	8a	-	+	+	γ	argW, sbcB	13	5	256	A	C	T	G	C	C	G		14	14	41	4	7	5	9	8	6		1	1	0	0	0	0	1	0	0	0	0	1	1	0	1	1	0	1	1	1
	CEC08109	2008	8a	-	+	+	γ	argW, sbcB	10	5	32	A	C	T	A	C	C	G		19	7	23	3	6	5	9	8	5		1	1	0	0	0	0	1	0	1	0	0	1	1	0	1	0	0	1	1	1
	CEC08139	2008	8a	-	+	-	γ	argW	8	6	4	A	C	T	G	C	C	G		18	15	5	3	7	5	9	6	7		1	1	0	0	0	0	0	0	1	0	0	1	1	0	1	1	0	1	1	1
	CEC08152	2008	8a	-	+	+	γ	argW, sbcB	7	6	2	A	C	T	A	C	C	G		18	16	54	4	7	5	9	7	7		1	1	0	0	0	0	1	0	1	0	0	1	1	0	1	1	0	1	1	1
	CEC08159	2008	8a	-	+	+	γ	argW, sbcB	11	7	16	A	C	T	G	C	C	G		14	12	35	4	6	5	9	8	9		1	1	0	0	0	0	1	0	1	0	0	1	1	0	1	1	0	1	1	1
	CEC08160	2008	8a	-	+	+	γ	argW, sbcB	16	6	1024	A	C	T	A	C	C	G		14	12	15	4	6	5	9	8	9		1	1	0	0	0	0	1	0	1	0	0	1	1	0	1	1	0	1	1	1
	CEC08178	2008	8a	-	+	+	γ	argW, sbcB	8	6	4	A	C	T	A	C	C	G		14	8	15	4	5	5	9	9	8		1	1	0	0	0	0	1	0	1	0	0	1	1	0	1	1	0	1	1	1
	CEC08179	2008	8a	-	+	+	γ	argW, sbcB	10	7	8	A	C	T	A	C	C	G		14	8	15	4	5	5	9	9	8		1	1	0	0	0	0	1	0	1	0	0	1	1	0	1	1	0	1	1	1
	CEC07003	2007	8a	-	+	-	γ	argW	10	8	4	G	C	T	G	C	C	G		21	15	14	4	9	4	9	6	4		1	0	0	0	0	0	1	0	1	0	0	1	1	0	1	1	0	1	1	1
	CEC07138	2007	8a	-	+	+	γ	argW, sbcB	12	8	16	A	C	T	A	C	C	G		14	15	4	3	7	5	10	6	7		1	1	0	0	0	0	1	0	1	0	0	1	1	0	1	1	0	1	1	1
	CEC06003	2006	8a	-	+	-	γ	argW	7	5	4	G	C	T	G	T	C	G		16	12	38	4	8	3	9	7	4		1	1	0	0	0	0	1	0	1	0	0	1	1	0	1	1	1	1	1	1
	CEC06025	2006	8a	-	+	+	γ	argW, sbcB	10	5	32	A	C	T	A	C	C	G		19	19	27	4	7	5	9	8	6		0	1	0	0	0	0	1	0	1	0	0	1	1	0	1	1	0	1	1	1
	CEC06086	2006	8a	-	+	-	γ	wrbA	8	8	1	G	C	T	G	C	C	G		15	14	32	4	6	5	9	6	5		1	1	0	0	0	0	1	0	1	0	0	1	1	0	1	1	1	1	1	1
	CEC03002	2003	8a	-	+	+	γ	argW, sbcB	9	7	4	A	C	T	A	C	C	G		12	17	31	4	7	6	9	9	8		1	1	0	0	0	0	1	0	1	0	0	1	1	0	1	1	0	1	1	1
	CEC03003	2003	8a	-	+	-	γ	argW	9	6	8	A	C	T	G	T	C	G		19	15	20	5	8	4	10	5	6		1	1	0	0	0	0	1	0	1	0	0	1	1	0	1	1	0	1	1	1
	CEC03009	2003	8a	-	+	+	γ	argW, sbcB	11	6	32	A	C	T	A	C	C	G		13	16	33	4	7	5	9	7	6		0	1	0	0	0	0	1	1	0	0	0	1	1	0	1	1	0	1	1	1
	CEC03094	2003	8a	-	+	+	γ	argW, sbcB	7	7	1	A	C	T	A	C	C	G		13	16	17	4	8	5	9	8	6		1	1	0	0	0	0	1	0	1	0	0	0	1	0	1	1	0	1	1	1
	CEC03107	2003	8a	-	+	+	γ	argW, sbcB	7	7	1	G	C	T	G	T	C	G		13	12	17	4	9	3	9	4	8		1	0	0	0	0	0	1	0	1	0	0	1	1	0	0	1	1	1	1	1
	CEC01003	2001	8a	-	+	-	γ	argW	-	-	0	G	C	T	G	T	C	G		15	12	23	4	9	5	9	6	5		0	1	0	0	0	0	1	0	1	0	0	1	1	0	1	1	1	1	0	1
	CEC00122	2000	8a	-	+	-	γ	argW	15	7	256	G	C	T	G	T	C	G		19	13	66	4	8	4	9	6	5		0	0	0	0	0	0	1	0	1	0	0	1	1	0	1	1	1	1	0	1
	CEC97080	1997	8a	-	+	+	γ	argW, sbcB	11	6	32	G	C	T	G	T	C	G		19	11	19	4	9	4	9	4	7		1	1	0	0	0	0	1	0	1	0	0	1	1	0	1	0	1	1	0	1
	CEC96012	1996	8a	-	+	+	γ	argW, sbcB	10	7	8	G	C	T	G	T	C	G		17	11	19	4	9	4	9	4	7		0	1	0	0	0	0	1	0	1	0	0	1	1	0	1	1	1	1	1	1
	CEC96039	1996	8a	-	+	+	γ	argW, sbcB	10	8	4	G	C	T	G	T	C	G		17	12	18	4	9	4	9	4	7		1	0	0	0	0	0	1	0	1	0	0	1	1	0	1	1	1	1	1	0
	CEC96047	1996	8a	-	+	+	γ	argW, sbcB	9	8	2	G	C	T	G	T	C	G		17	12	18	4	9	4	9	4	7		0	1	0	0	0	0	1	0	1	0	0	1	1	0	0	1	1	1	1	1
	CEC96059	1996	8a	-	+	+	γ	argW, sbcB	13	8	32	G	C	T	G	T	C	G		17	11	16	4	8	4	9	4	6		1	0	0	0	0	0	0	0	1	0	0	1	0	0	1	1	1	1	1	1
	CEC13003	2013	8b	-	+	-	δ	argW	13	4	512	G	T	C	G	T	T	A		20	11	34	6	8	4	9	-	11		1	1	0	0	0	1	1	0	1	0	0	1	1	0	1	1	1	1	0	1
	CEC13091	2013	8b	-	+	-	δ	argW	8	1	128	G	C	C	G	T	T	A		8	9	24	5	8	3	9	-	9		1	1	0	0	0	1	1	0	1	0	0	1	1	0	1	1	1	1	0	1
	CEC12027	2012	8b	-	+	-	δ	argW	12	4	256	G	T	C	G	T	T	A		22	11	37	6	8	4	9	-	10		1	1	0	0	0	1	1	0	1	0	0	1	1	0	1	1	1	1	0	1
	CEC12030	2012	8b	-	+	-	δ	argW	13	4	512	G	T	C	G	T	T	A		24	11	38	6	8	4	9	-	10		1	1	0	0	0	1	1	0	1	0	0	1	1	0	1	1	1	1	0	1
	CEC11007	2011	8b	-	+	-	δ	argW	14	4	1024	G	T	C	G	T	T	A		19	-	-	6	8	3	9	6	9		1	1	0	0	0	1	1	0	1	0	0	1	1	0	1	1	1	1	0	1
	CEC11104	2011	8b	-	+	-	δ	argW	13	6	128	G	T	C	G	T	C	A		18	10	30	6	6	4	9	4	11		1	1	0	0	0	1	1	0	1	0	0	1	1	0	1	0	1	1	0	1
	CEC10010	2010	8b	-	+	-	δ	argW	13	3	1024	G	T	C	G	T	T	A		20	9	33	6	8	4	9	-	11		1	1	0	0	0	1	1	0	1	0	0	1	1	0	1	1	1	1	0	1
	CEC10014	2010	8b	-	+	-	δ	argW	13	6	128	A	T	C	G	T	T	A		15	14	17	6	9	3	9	-	6		0	0	0	0	0	0	0	0	0	0	0	0	0	0	0	0	0	1	0	1
	CEC09124	2009	8b	-	+	-	δ	argW	15	7	256	G	T	C	G	T	T	A		18	10	32	6	8	4	9	6	11		1	1	0	0	0	1	1	0	1	0	0	1	1	0	1	1	1	1	0	1
	CEC08062	2008	8b	-	+	-	δ	argW	14	7	128	G	T	C	G	T	T	A		18	10	35	6	8	4	9	-	11		1	1	0	0	0	1	1	0	1	0	0	1	1	0	1	1	1	1	0	1
	CEC08068	2008	8b	-	+	-	δ	argW	14	4	1024	G	T	C	G	T	T	A		21	10	30	6	8	4	9	6	10		1	1	0	0	0	1	1	0	1	0	0	1	1	0	1	0	1	1	0	1
	CEC08075	2008	8b	-	+	-	δ	argW	13	4	512	G	T	C	G	T	T	A		18	10	35	6	8	4	9	-	11		1	1	0	0	0	1	1	0	1	0	0	1	1	0	1	1	1	1	0	1
	CEC08076	2008	8b	-	+	-	δ	argW	14	4	1024	G	T	C	G	T	T	A		18	10	35	6	8	2	9	-	11		1	1	0	0	0	1	1	0	1	0	0	1	1	0	1	1	1	1	0	1
	CEC08084	2008	8b	-	+	-	δ	argW	14	4	1024	G	T	C	G	T	T	A		18	10	35	6	8	4	9	6	11		1	1	0	0	0	1	1	0	1	0	0	1	1	0	1	1	1	1	0	1
	CEC08087	2008	8b	-	+	-	δ	argW	13	4	512	G	T	C	G	T	T	A		18	10	32	6	8	4	9	-	8		1	1	0	0	0	1	1	0	1	0	0	1	1	0	1	1	1	1	0	1
	CEC08102	2008	8b	-	+	-	δ	argW	8	2	64	G	T	C	G	T	T	A		18	10	20	6	8	4	9	-	11		1	1	0	0	0	1	1	0	1	0	0	1	1	0	1	1	1	1	0	1
	CEC08114	2008	8b	-	+	-	δ	argW	14	4	1024	G	T	C	G	T	T	A		18	10	32	6	8	4	9	-	11		1	1	0	0	0	1	1	0	1	0	0	1	1	0	1	1	1	1	0	1
	CEC08123	2008	8b	-	+	-	δ	argW	16	6	1024	G	T	C	G	T	T	A		18	10	33	6	8	4	9	-	11		1	1	0	0	0	1	1	0	1	0	0	1	1	0	1	1	1	1	0	1
	CEC08126	2008	8b	-	+	-	δ	argW	13	5	256	G	T	C	G	T	T	A		18	10	32	6	8	4	8	-	11		1	1	0	0	0	1	1	0	1	0	0	1	1	0	1	1	1	1	0	1
	CEC08127	2008	8b	-	+	-	δ	argW	14	5	512	G	T	C	G	T	T	A		18	10	32	6	8	4	9	-	11		1	1	0	0	0	1	1	0	1	0	0	1	1	0	1	1	1	1	0	1
	CEC08130	2008	8b	-	+	-	δ	argW	13	5	256	G	T	C	G	T	T	A		18	10	32	6	8	4	9	-	11		1	1	0	0	0	1	1	0	1	0	0	1	1	0	1	1	1	1	0	1
	CEC08131	2008	8b	-	+	-	δ	argW	13	4	512	G	T	C	G	T	T	A		18	10	32	6	8	4	9	-	12		1	1	0	0	0	1	1	0	1	0	0	1	1	0	1	1	1	1	0	1
	CEC08132	2008	8b	-	+	-	δ	argW	14	4	1024	G	T	C	G	T	T	A		18	10	32	6	8	4	9	-	11		1	1	0	0	0	1	1	0	1	0	0	1	1	0	1	1	1	1	0	1
	CEC08137	2008	8b	-	+	-	δ	argW	15	4	2048	G	T	C	G	T	T	A		18	10	32	6	8	4	9	4	11		1	1	0	0	0	1	1	0	1	0	0	1	1	0	1	1	1	1	0	1
	CEC08140	2008	8b	-	+	-	δ	argW	14	4	1024	G	T	C	G	T	T	A		18	10	32	6	8	4	9	-	11		1	1	0	0	0	0	1	0	1	0	0	1	1	0	1	1	1	1	0	1
	CEC05049	2005	8b	-	+	-	δ	argW	13	4	512	G	T	C	G	T	T	A		7	12	21	4	8	3	9	-	8		1	1	0	0	0	0	1	0	1	0	0	1	1	0	1	1	1	1	0	1
	CEC03102	2003	8b	-	+	-	δ	argW	13	5	256	G	T	C	G	T	T	A		23	10	31	6	8	4	9	-	9		1	1	0	0	0	1	1	0	1	0	0	1	1	0	1	1	1	1	0	1
	CEC02002	2002	8b	-	+	-	δ	argW	14	6	256	G	T	C	G	T	T	A		18	10	34	6	8	3	9	-	8		1	1	0	0	0	0	1	0	0	0	0	1	1	0	1	1	1	1	0	1
	CEC02003	2002	8b	-	+	-	δ	argW	14	7	128	G	T	C	G	T	T	A		18	10	34	6	9	3	9	-	8		1	1	0	0	0	1	1	0	0	0	0	1	1	0	1	1	1	1	0	1
	CEC02006	2002	8b	-	+	-	δ	argW	14	8	64	G	T	C	G	T	T	A		18	10	34	6	9	3	9	-	8		1	1	0	0	0	1	1	0	0	0	0	1	1	0	1	1	1	1	0	1
	CEC02011	2002	8b	-	+	-	δ	argW	12	7	32	G	T	C	G	T	T	A		10	11	13	3	8	3	9	-	8		1	1	0	0	0	1	1	0	1	0	0	1	1	0	1	1	0	1	0	1
	CEC02079	2002	8b	-	+	-	δ	argW	14	6	256	G	T	C	G	T	T	A		10	11	14	3	8	3	9	-	8		1	1	0	0	0	1	1	0	1	0	0	1	1	0	1	1	0	1	0	1
	CEC02091	2002	8b	-	+	-	δ	argW	13	6	128	G	T	C	G	T	T	A		21	11	13	3	8	3	9	-	9		1	1	0	0	0	1	1	0	1	0	0	1	1	0	1	0	0	1	0	1
	CEC02092	2002	8b	-	+	-	δ	argW	13	8	32	G	T	C	G	T	T	A		10	11	13	3	8	3	9	-	8		1	1	0	0	0	1	1	0	1	0	0	1	1	0	1	1	0	1	0	1
	CEC01301	2001	8b	-	+	-	δ	argW	14	7	128	G	T	C	G	T	T	A		17	9	50	5	8	3	9	-	8		1	1	0	0	0	1	1	0	1	0	0	1	1	0	1	1	1	1	0	1
	CEC01302	2001	8b	-	+	-	δ	argW	11	4	128	G	T	C	G	T	T	A		17	9	50	5	8	3	9	-	8		1	1	0	0	0	1	1	0	1	0	0	1	1	0	1	1	1	1	0	1
	CEC01304	2001	8b	-	+	-	δ	argW	11	4	128	G	T	C	G	T	T	A		17	9	50	5	8	3	9	-	8		1	1	0	0	0	1	1	0	1	0	0	1	1	0	1	1	1	1	0	1
	CEC01309	2001	8b	-	+	-	δ	argW	13	7	64	G	T	C	G	T	T	A		17	9	50	5	8	3	9	-	8		1	1	0	0	0	1	1	0	1	0	0	1	1	0	0	1	1	1	0	1
	CEC01311	2001	8b	-	+	-	δ	argW	15	6	512	G	T	C	G	T	T	A		17	9	50	5	8	3	9	-	8		0	1	0	0	0	1	1	0	1	0	0	0	1	0	1	1	0	1	0	1
	CEC01369	2001	8b	-	+	-	δ	argW	13	7	64	G	T	C	G	T	T	A		17	9	50	5	8	3	9	-	8		1	0	0	0	0	1	1	0	1	0	0	1	1	0	0	1	1	1	0	1
	CEC01370	2001	8b	-	+	-	δ	argW	14	6	256	G	T	C	G	T	T	A		20	9	50	5	8	3	9	-	8		1	1	0	0	0	1	1	0	1	0	0	1	1	0	1	0	1	1	0	1
	CEC01380	2001	8b	-	+	-	δ	argW	11	6	32	G	T	C	G	T	T	A		21	11	14	3	8	3	9	-	8		1	1	0	0	0	1	1	0	1	0	0	1	1	0	1	1	0	1	0	1
	CEC01381	2001	8b	-	+	-	δ	argW	15	7	256	G	T	C	G	T	T	A		17	9	48	5	8	3	9	-	8		1	1	0	0	0	1	1	0	1	0	0	1	1	0	1	1	1	1	0	1
	CEC01382	2001	8b	-	+	-	δ	argW	15	5	1024	G	T	C	G	T	T	A		17	9	50	5	8	3	9	-	8		1	0	0	0	0	1	1	0	1	0	0	1	1	0	1	1	1	1	0	1
	CEC99001	1999	8b	-	+	-	δ	argW	14	10	16	G	T	C	G	T	C	A		23	10	23	6	8	4	9	-	7		1	1	0	0	0	1	1	0	1	0	0	1	1	0	0	1	0	0	0	0
	CEC96007	1996	8b	-	+	-	δ	argW	13	4	512	G	T	C	G	T	C	A		22	10	29	6	8	4	9	-	10		1	1	0	0	0	1	1	0	1	0	0	1	1	0	1	0	1	1	0	1
	CEC96008	1996	8b	-	+	-	δ	argW	14	8	64	G	T	C	G	T	C	A		22	10	28	6	8	4	9	-	10		1	1	0	0	0	1	1	0	1	0	0	1	1	0	1	0	0	0	0	1
	CEC96013	1996	8b	-	+	-	δ	argW	15	7	256	G	T	C	G	T	C	A		22	-	29	6	8	4	9	-	10		0	0	0	0	0	1	1	0	0	0	0	1	0	0	0	1	0	1	0	0
	CEC14028 c	2014	UT d	-	+	+	UT e	argW, sbcB	8	4	16	G	T	T	A	C	C	A		17	14	5	3	7	5	9	6	7		1	1	0	0	0	0	1	0	1	0	0	1	1	0	1	1	0	1	1	1
	CEC13002 f	2013	UT	-	+	+	γ	argW, sbcB	12	5	128	G	T	C	G	T	C	G		11	16	30	5	11	4	10	5	13		0	1	0	0	0	1	1	0	0	0	0	0	1	0	1	1	1	1	1	1
	CEC13004 f	2013	UT	-	+	+	γ	argW, sbcB	7	7	1	G	T	C	G	T	C	G		7	10	14	3	5	4	10	-	8		0	1	0	0	0	0	1	0	0	0	0	1	1	0	1	1	1	1	1	1
	CEC06002 f	2006	UT	-	+	+	γ	argW, sbcB	4	4	1	G	T	C	G	T	C	G		17	9	7	11	6	3	8	7	7		1	0	0	0	0	1	1	0	1	0	0	1	1	0	1	1	0	1	1	0
	a Classification of clade 8 strains into subclades 8a and 8b using SNPs reported by Griffing et al. [28].
	b The stx1 genes in O157 strains were investigated as described by Wang et al. [27].
	c A strain indicated by a green arrow in Fig 1.
	d Stx2 titer with or without MMC treatment.
	e Cound not be typed.
	f G strains in Fig 1.
[truncated: 12 more columns]
