# Supplementary material for: Enterohemorrhagic Escherichia coli O157 subclade 8b strains in Chiba Prefecture, Japan, produced larger amounts of Shiga toxin 2 than strains in subclade 8a and other clades
Source: PLoS One. 2018 Jan 30;13(1):e0191834. doi: 10.1371/journal.pone.0191834 (PMC5790261; doi:10.1371/journal.pone.0191834)
Supplement: S9 Table — (XLSX) [file pone.0191834.s014.xlsx]

## Sheet: S9 Table
	S9 Table. O157 strains in other clades that were analyzed in this study and their data summary.
	Strain	Year	Clade	Stx1 a	Stx2 subtype		Stx2a phage subtype	Stx2 phage integration site	Stx2 titer (log2) b		Stx2 fold induction
					Stx2a	Stx2c			MMC +	MMC -
	CEC08016	2008	1	+	+	-	α	wrbA	-	-	0
	CEC05002	2005		+	+	-	α	wrbA	9	6	8
	CEC05072	2005		+	+	-	α	wrbA	-	-	0
	CEC14149	2014	2	+	+	-	α	wrbA	3	3	1
	CEC14172	2014		+	+	-	α	wrbA	3	3	1
	CEC14175	2014		+	+	-	α	wrbA	8	4	16
	CEC13027	2013		+	+	-	α	wrbA	8	6	4
	CEC11076	2011		+	+	-	α	wrbA	5	4	2
	CEC11081	2011		+	+	-	α	wrbA	2	2	1
	CEC11130	2011		+	+	-	α	wrbA	3	3	1
	CEC11143	2011		+	+	-	α	wrbA	9	5	16
	CEC10003	2010		+	+	-	α	wrbA	6	3	8
	CEC10126	2010		+	+	-	α	wrbA	6	6	1
	CEC08176	2008		+	+	-	α	wrbA	7	6	2
	CEC07122	2007		+	+	-	α	wrbA	6	5	2
	CEC01243	2001		+	+	-	α	wrbA	3	2	2
	CEC01387	2001		+	+	-	α	wrbA	-	-	0
	CEC00188	2000		+	+	-	α	wrbA	10	7	8
	CEC14157	2014	3	+	+	-	γ	wrbA	11	9	4
	CEC14171	2014		+	+	-	β	wrbA	7	6	2
	CEC13048	2013		+	+	-	γ	wrbA	8	6	4
	CEC13052	2013		+	+	-	β	wrbA	10	8	4
	CEC13067	2013		+	+	-	β	wrbA	4	3	2
	CEC13080	2013		+	+	-	γ	wrbA	10	5	32
	CEC13122	2013		+	-	-	-	-	-	-	0
	CEC13126	2013		+	+	-	γ	wrbA	9	7	4
	CEC12025	2012		+	+	-	β	wrbA	5	3	4
	CEC12055	2012		+	+	-	γ	wrbA	10	9	2
	CEC11071	2011		+	+	-	η	wrbA	9	4	32
	CEC11146	2011		+	+	-	γ	wrbA	4	4	1
	CEC10098	2010		+	+	-	γ	wrbA	6	4	4
	CEC09129	2009		+	+	-	γ	wrbA	9	6	8
	CEC08072	2008		+	+	-	UT c	-	-	-	0
	CEC08121	2008		+	+	-	β	wrbA	9	8	2
	CEC07116	2007		+	-	-	-	-	-	-	0
	CEC07129	2007		+	+	-	β	wrbA	14	7	128
	CEC03028	2003		+	+	-	β	wrbA	11	6	32
	CEC01251	2001		+	+	-	UT	-	-	-	0
	CEC97010	1997		+	+	-	UT	-	-	-	0
	CEC12009	2012	Des 4/5 d	+	+	-	γ	wrbA	11	4	128
	CEC10103	2010		+	+	-	γ	wrbA	7	4	8
	CEC08087	2008		+	+	-	γ	wrbA	13	8	32
	CEC07021	2007		+	+	-	γ	wrbA	5	5	1
	CEC06041	2006		+	+	-	β	wrbA	6	3	8
	CEC01030	2001		+	+	-	γ	wrbA	11	9	4
	CEC01205	2001		+	+	-	γ	wrbA	-	-	0
	CEC99091	1999		+	+	-	γ	wrbA	11	10	2
	CEC97079	1997		+	+	-	UT	-	8	8	1
	CEC97101	1997		+	-	-	-	-	-	-	0
	CEC14061	2014	Anc 4/5 e	-	-	+	-	sbcB	0	-	2
	CEC03027	2003		-	-	+	-	sbcB	5	2	8
	CEC99085	1999		-	+	+	δ	argW, sbcB	13	9	16
	CEC10106	2010	6	-	-	+	-	sbcB	-	-	0
	CEC09051	2009		-	-	+	-	sbcB	4	3	2
	CEC09105	2009		-	+	+	δ	argW, sbcB	5	5	1
	CEC08093	2008		-	+	+	δ	argW, sbcB	5	2	8
	CEC03001	2003		-	+	-	δ	argW	15	9	64
	CEC03003	2003		-	+	-	δ	argW	11	7	16
	CEC02017	2002		-	+	-	δ	argW	9	7	4
	CEC02101	2002		-	+	+	δ	argW, sbcB	11	5	64
	CEC01228	2001		+	+	+	δ	argW, sbcB	10	8	4
	CEC00110	2000		-	-	+	-	sbcB	-	-	0
	CEC99028	1999		-	+	-	δ	argW	5	2	8
	CEC99054	1999		-	+	+	δ	argW, sbcB	7	6	2
	CEC98054	1998		-	+	+	δ	argW, sbcB	3	1	4
	CEC14109	2014	7	+	-	+	-	sbcB	0	-	2
	CEC14158	2014		-	+	-	β	argW	8	2	64
	CEC14165	2014		+	+	+	ε	argW, sbcB	-	-	0
	CEC13005	2013		+	-	+	-	sbcB	4	0	16
	CEC10094	2010		-	+	-	β	argW	8	2	64
	CEC10122	2010		+	+	-	UT	-	-	-	0
	CEC09005	2009		-	+	-	β	argW	4	1	8
	CEC09109	2009		+	-	-	-	-	-	-	0
	CEC09125	2009		+	-	-	-	-	-	-	0
	CEC08030	2008		-	+	-	β	argW	6	2	16
	CEC07043	2007		-	-	+	-	sbcB	7	1	64
	CEC07143	2007		+	-	+	-	sbcB	0	-	2
	CEC05005	2005		+	+	+	ε	argW, sbcB	0	0	1
	CEC05042	2005		-	+	+	ε	argW, sbcB	6	0	64
	CEC04142	2004		-	-	+	-	sbcB	3	2	2
	CEC04154	2004		-	+	-	β	argW	15	8	128
	CEC00072	2000		-	+	-	β	argW	9	6	8
	CEC99010	1999		-	-	+	-	sbcB	0	0	1
	CEC99057	1999		-	-	+	-	sbcB	8	4	16
	CEC99058	1999		-	-	+	-	sbcB	10	3	128
	CEC99063	1999		-	-	+	-	sbcB	9	3	64
	CEC96029	1996	9	+	-	+	-	-	-	-	0
	CEC09077	2009		-	-	+	-	-	-	-	0
	CEC12010	2012	12	+	-	+	-	sbcB	-	-	0
	CEC12097	2012		-	-	+	-	sbcB	4	-	32
	CEC10044	2010		-	-	+	-	sbcB	-	-	0
	CEC10119	2010		-	-	+	-	sbcB	3	0	8
	CEC09010	2009		+	-	+	-	sbcB	3	-	16
	CEC09080	2009		-	-	+	-	sbcB	-	-	0
	CEC09113	2009		-	-	+	-	sbcB	4	1	8
	CEC09116	2009		-	-	+	-	sbcB	3	1	4
	CEC08014	2008		-	-	+	-	sbcB	2	1	2
	CEC08048	2008		-	-	+	-	sbcB	4	0	16
	CEC02097	2002		-	-	+	-	sbcB	-	-	0
	CEC00113	2000		-	-	+	-	sbcB	8	1	128
	CEC98079	1998		-	-	+	-	sbcB	3	3	1
	a The stx1 genes in O157 strains were investigated as described by Wang et al. [27].
	b Stx2 titer in strains with and without MMC treatment.
	c Could not be typed.
	d Descendant clade 4/5.
	e Ancestral clade 4/5.
